# Supplementary material for: Kinetics of Phenolic Compounds Modification during Maize Flour Fermentation
Source: Molecules. 2021 Nov 5;26(21):6702. doi: 10.3390/molecules26216702 (PMC8587012; doi:10.3390/molecules26216702)
Supplement: Supplementary file 1 [file molecules-26-06702-s001.zip]

Archive with 1 entries (1 files):
- molecules-1396107-supplementary.pdf
